# Supplementary material for: Association of Mitochondrial DNA Haplogroups with Pediatric Systemic Lupus Erythematosus Disease Activity, Damage Scores, and Lupus Nephritis
Source: J Clin Med. 2025 Dec 23;15(1):86. doi: 10.3390/jcm15010086 (PMC12786546; doi:10.3390/jcm15010086)
Supplement: Supplementary file 1 [file jcm-15-00086-s001.zip]

Archive with 1 entries (1 files):
- jcm-3957859-supplementary.pdf
